# Supplementary material for: Genetic Insights and Clinical Implications of NEU1 Mutations in Sialidosis
Source: Genes (Basel). 2025 Jan 25;16(2):151. doi: 10.3390/genes16020151 (PMC11855786; doi:10.3390/genes16020151)
Supplement: Supplementary file 1 [file genes-16-00151-s001.zip › Table S1.xlsx]

## Sheet: clinvar_result
Table S1. Selected set of likely pathogenic and pathogenic variants annotated by CLIVAR in NEU1 gene
Variants	Exon	Protein change	Ethnicity (Variants frequence)	reported	clinical type	onset	Gender	Cherry-red spots	Neuraminidase Residual Activity	GRCh38 Location (Chromosome 6)	dbSNP ID	Molecular consequence	ACMG classification	East Asia	Total	Taiwan Biobank	European (non-Finnish)	European (Finnish)	African/African American	Ashkenazi Jewish	South Asia
NM_000434.4(NEU1):c.3G>A (p.Met1Ile)	1	M1I	Irish/Frech Canadian (1)	PMID: 14695530 (Pattison et al., 2004)	II	N/A	M	N/A	N/A	31862774	rs747097352	M|initiator_codon_variant	P	N/A	1.488e-05	N/A	1.78e-05	N/A	N/A	N/A	N/A
NM_000434.4(NEU1):c.15_16del (p.P6Qfs*21)	1	P6Qfs*21	Korean (1)	PMID:30635863 (Ahn et al., 2019)	I	12	F	1	N/A	31862760-31862761	N/A	F-D	LP	N/A	N/A	N/A	N/A	N/A	N/A	N/A	N/A
NM_000434.4(NEU1):c.43dup (p.Trp15Leufs*13)	1	W15Lfs*13	N/A	N/A	N/A	N/A	N/A	N/A	N/A	31862733-31862734	N/A	F-I	P	N/A	N/A	N/A	N/A	N/A	N/A	N/A	N/A
NM_000434.4(NEU1):c.45G>A (p.Trp15Ter)	1	W15*	Caucasian (1)	PMID: 15908988 (Loren et al., 2005)	II	congenital/hydrops; 18wks gestation and die at 10wks	M	N/A	N/A	31862732	rs768711214	S	P	N/A	N/A	N/A	N/A	N/A	N/A	N/A	N/A
NM_000434.4(NEU1):c.48del (p.Pro17Argfs*42)	1	P17Rfs*42	N/A	N/A	N/A	N/A	N/A	N/A	N/A	31862729	rs1236982860	F-D	P	N/A	6.2e-07	N/A	N/A	N/A	1.335e-05	N/A	N/A
NM_000434.4(NEU1):c.69G>A (p.Trp23Ter)	1	W23*	Mennonite (2)	PMID: 14695530 (Pattison et al., 2004; Canada)	II	died 3 mo	F	N/A	N/A	31862708	rs104893986	S	P	N/A	1.24e-06	N/A	8.47e-07	N/A	N/A	N/A	N/A
			Mennonite (2)	PMID: 14695530 (Pattison et al., 2004; Canada)	II	died 2 mo	M	N/A	N/A
NM_000434.4(NEU1):c.74del (p.Gly25Alafs*34)	1	G25Afs*34	Indian (2)	PMID: 23391804 (Ranganath et al., 2012)	II	1.5	F	1	N/A	31862702	N/A	F-D	LP	N/A	N/A	N/A	N/A	N/A	N/A	N/A	N/A
NM_000434.4(NEU1):c.87G>A (p.Trp29Ter)	1	W29*	Turkish (2)	PMID:11702224 (Sergi et al., 2001, Germany)	II	congenital/hydrops; 25 wks gestation and died at 2 mo	M	N/A	N/A	31862690	rs104893984	S	P	N/A	N/A	N/A	N/A	N/A	N/A	N/A	N/A
NM_000434.4(NEU1):c.93dup (p.Ala32Cysfs*17)	1	A32Cfs*17	N/A	N/A	N/A	N/A	N/A	N/A	N/A	31862683 - 31862684	rs759794043	F-I	P	N/A	5.58e-06	N/A	7.627e-06	N/A	N/A	N/A	N/A
NM_000434.4(NEU1):c.114_115del (p.Leu40Glyfs*8)	1	L40Gfs*8	N/A	N/A	N/A	N/A	N/A	N/A	N/A	31862662 - 31862663	rs754405067	F-D	P	N/A	4.959e-06	N/A	5.932e-06	N/A	N/A	N/A	N/A
NM_000434.4(NEU1):c.159+2T>C	1		N/A	N/A	N/A	N/A	N/A	N	N/A	31862616	rs1437050890	splice donor variant	LP	N/A	2.852e-05	N/A	3.813e-05	N/A	1.335e-05	N/A	N/A
NM_000434.4(NEU1):c.160G>A (p.Val54Met)	2	V54M	German (1)	PMID: 11063730 (Bonten et al., 2000)	I	17	F	1	mild (~40%)	31862191	rs1762547799	M	P	N/A	6.2e-07	N/A	8.475e-07	N/A	N/A	N/A	N/A
			German (1)	PMID: 11063730 (Bonten et al., 2000)	I	15	F	0
NM_000434.4(NEU1):c.163C>T (p.Gln55Ter)	2	Q55*	Taiwanese (1)	PMID:19473359 (Lai et al., 2009)	I	12	F	1	N/A	31862188	rs768958770	S	P	N/A	N/A	3.1e-06	1.428e-05	4.237e-06	N/A	N/A	N/A
NM_000434.4(NEU1):c.184C>T (p.Gln62Ter)	2	Q62*	N/A	N/A	N/A	N/A	N/A	N/A	N/A	31862167	rs1762546257	S	P	N/A	N/A	N/A	N/A	N/A	N/A	N/A	N/A
NM_000434.4(NEU1):c.192_193insCATGGTCAGCCGCTGGTGACCA (p.Trp65Hisfs*38)	2	W65Hfs*38	N/A	N/A	N/A	N/A	N/A	N/A	N/A	31862158 - 31862159	N/A	non-F-I	P	N/A	N/A	N/A	N/A	N/A	N/A	N/A	N/A
NM_000434.4(NEU1):c.200delG (p.Ser67Thrfs*71)	2	S67Tfs*71	Indian (1)	PMID: 37530313 (Vanaja et al., 2023)	N/A	N/A	N/A	N/A	N/A	31862150	N/A	F-D	LP	N/A	N/A	N/A	N/A	N/A	N/A	N/A	N/A
NM_000434.4(NEU1):c.200G>T (p.Ser67Ile)	2	S67I	Italian (2)	PMID: 24808020 (Canafoglia et al., 2014)	I	23	M	0	N/A	31862151	N/A	M	LP	N/A	N/A	N/A	N/A	N/A	N/A	N/A	N/A
			Italian (2)	PMID: 24808020 (Canafoglia et al., 2014)	I	25	F	0
			Italian (2)	PMID: 24808020 (Canafoglia et al., 2014)	I	22	F	0
NM_000434.4(NEU1):c.203G>T(p.Gly68Val)	2	G68V	Polish (2)	PMID:8942016 (Tylki-Szymanska et al., 1996); 10767332 (Lukong et al., 2000)	II congenital	hydrops fetalis; 2 mo	M	1	Severe (ND)	31862148	N/A	M	LP	N/A	N/A	N/A	N/A	N/A	N/A	N/A	N/A
NM_000434.4(NEU1):c.232C>T (p.Arg78Cys)	2	R78C	Moroccan (1)	PMID:30445145 (Perez-Cabeza et al., 2019)	II infantile	20 mo	F	1	N/A	31862119	rs11538809	M	LP	N/A	6.199e-07	N/A	8.47e-07	N/A	N/A	N/A	N/A
NM_000434.4(NEU1):c.238C>A (p.Pro80Thr)	2	P80T	Caucasian (1)	PMID:33686258 (AI-Kouatly et al., 2021)	II	18wks of gestation; live born and died 28 days after birth	N/A	N/A	N/A	31862113	rs1762543434	M	LP	N/A	6.2e-07	N/A	8.47e-07	N/A	N/A	N/A	N/A
NM_000434.4(NEU1):c.239C>T (p.Pro80Leu)	2	P80L	Japan (1)	PMID: 11829139 (Itoh et al., 2002)	II	congenital/hydrops; 33 wks gestation and died 87days after birth	F	N/A	Severe (22%)	31862112	rs104893985	M	P	0.000315	2.052e-05	N/A	2.391e-06	N/A	N/A	N/A	N/A
			Japan (1)	PMID: 11829139 (Itoh et al., 2002)	II congenital	21 wks of gestation	M	N/A
			Japan (1)	PMID:23291686 (Sekijima et al., 2013)	I	14	M	1
			Chinese (1)	PMID:32453490 (Han et al., 2020)	I	12	F	1
			Chinese (1)	PMID:32453490 (Han et al., 2020)	I	8	M	0
			Chinese (1)	PMID:32472645 (Lv et al., 2020)	I	17	M	1
			Chinese (1)	PMID:32472645 (Lv et al., 2020)	I	14	F	1
			Chinese (1)	PMID:32472645 (Lv et al., 2020)	I	31	M	1
			Chinese (1)	PMID:33533400 (Cao et al., 2021)	I	15	M	0
NM_000434.4(NEU1):c.272T>G (p.Leu91Arg)	2	L91R	N/A	PMID:8985184 (Bonten et al., 1996)	II infantile	N/A	N/A	N/A	N/A	31862079	rs104893972	M	P	N/A	1.24e-06	N/A	1.695e-06	N/A	N/A	N/A	N/A
			Italian (1)	PMID:32752208 (Coppola et al., 2020)	I	13	F	1
NM_000434.4(NEU1):c.300del (p.Ser101Hisfs*37)	2	S101Hfs*37	N/A	N/A	N/A	N/A	N/A	N/A	N/A	31862051	N/A	F-D	P	N/A	N/A	N/A	N/A	N/A	N/A	N/A	N/A
NM_000434.4(NEU1):c.315_352+1del	2	A106_G118del	Taiwanese (1)	PMID: 31371146 (Fan et al., 2020)	I	5	M	0	N/A	31861998	N/A	splice junction loss	LP	N/A	N/A	N/A	N/A	N/A	N/A	N/A
NM_000434.4(NEU1):c.332T>C (p.Leu111Pro)	2	L111P	French (2)	PMID:14517945 (Seyrantepe et al., 2003)	I	14	M	1	Severe (7-10%)	31862019	N/A	M	LP	N/A	N/A	N/A	N/A	N/A	N/A	N/A	N/A
NM_000434.4(NEU1):c.352+1G>A	2		N/A	N/A	N/A	N/A	N/A	N/A	N/A	31861998	N/A	splice donor variant	LP	N/A	N/A	N/A	N/A	N/A	N/A	N/A	N/A
NM_000434.4(NEU1):c.352+3A>G	2		N/A	N/A	N/A	N/A	N/A	N/A	N/A	31861996	rs1236387839	intron variant	LP	N/A	N/A	N/A	N/A	N/A	N/A	N/A	N/A
NM_000434.4(NEU1):c.353-2A>G	2		N/A	N/A	N/A	N/A	N/A	N/A	N/A	31861452	rs864309513	splice acceptor variant	P	N/A	6.2e-07	N/A	8.47e-07	N/A	N/A	N/A	N/A
NM_000434.4(NEU1):c.362G>A (p.Trp121Ter)	3	W121*	N/A	N/A	N/A	N/A	N/A	N/A	N/A	31861441		S	P			N/A
NM_000434.4(NEU1):c.403G>A (p.Asp135Asn)	3	D135N	Japan (1)	PMID:23291686 (Sekijima et al., 2013)	I	14	M	1	Severe (N.D.)	31861400	rs2151545620	M	LP	N/A	1.86e-06	N/A	2.542e-06	N/A	N/A	N/A	N/A
			Chinese (1)	PMID:32453490 (Han et al., 2020)	I	10	F	1
			Chinese (1)	PMID:32472645 (Lv et al., 2020)	I	20	F	1
NM_000434.4(NEU1):c.407G>A (p.Gly136Glu)	3	G136E	French (1)	PMID:14517945 (Seyrantepe et al., 2003)	I	18	N/A	1	N/A	31861396	N/A	M	LP	N/A	N/A	N/A	N/A	N/A	N/A	N/A	N/A
NM_000434.4(NEU1):c.421dup (p.Ala141GLyfs*7)	3	A141Gfs*7	N/A	N/A	N/A	N/A	N/A	N/A	N/A	31861381 - 31861382	N/A	F-I	P	N/A	N/A	N/A	N/A	N/A	N/A	N/A	N/A
NM_000434.4(NEU1):c.428T>A (p.Val143Glu)	3	V143E	Chinese (1)	PMID:38600684 (Li et al.,2024 )	I	13	F	1	mild (~80%)	31861375	rs765628759	M	LP	N/A	5.766e-05	N/A	7.796e-05	N/A	N/A	N/A	N/A
			Chinese (1)	PMID:38600684 (Li et al.,2024 )	I	14	M	1
NM_000434.4(NEU1):c.544A>G (p.Ser182Gly)	3	S182G	Taiwanese (1)	This study	I	10	F	1	mild (20-40%, ~90%)	31861259	rs398123392	M	P	0.0004232	1.178e-05	0.0017	N/A	N/A	N/A	N/A	N/A
			Chinese (1)	PMID:10767332 (Lukong et al., 2000)	I	24 (age at diagnosis)	M	N/A
			Taiwanese (2)	PMID:19473359 (Lai et al., 2009)	I	27	M	0
			Taiwanese (2)	PMID:19473359 (Lai et al., 2009)	I	19	M	0
			Taiwanese (2)	PMID:19473359 (Lai et al., 2009)	I	14	M	0
			Taiwanese (2)	PMID:19473359 (Lai et al., 2009)	I	26	M	0
			Taiwanese (2)	PMID:19473359 (Lai et al., 2009)	I	16	F	0
			Taiwanese (2)	PMID:19473359 (Lai et al., 2009)	I	12	M	0
			Taiwanese (2)	PMID:19473359 (Lai et al., 2009)	I	20	F	0
			Taiwanese (2)	PMID:19473359 (Lai et al., 2009)	I	33	M	0
			Taiwanese (2)	PMID:19473359 (Lai et al., 2009)	I	20	M	0
			Taiwanese (2)	PMID:19473359 (Lai et al., 2009)	I	15	M	0
			Taiwanese (2)	PMID:19473359 (Lai et al., 2009)	I	18	M	0
			Taiwanese (2)	PMID:19473359 (Lai et al., 2009)	I	28	F	0
			Taiwanese (2)	PMID:19473359 (Lai et al., 2009)	I	19	M	0
			Taiwanese (2)	PMID:19473359 (Lai et al., 2009)	I	18	F	0
			Taiwanese (2)	PMID:19473359 (Lai et al., 2009)	I	14	M	1
			Taiwanese (1)	PMID:19473359 (Lai et al., 2009)	I	14	M	1
			Taiwanese (1)	PMID:19473359 (Lai et al., 2009)	I	12	F	1
			East Asian (1)	PMID:30023283 (Mohammad et al., 2018)	I	12	M	0
			Taiwanese (1)	PMID:29977792 (Hu et al., 2018)	I	12	M	1
			Chinese (1)	PMID:32453490 (Han et al., 2020)	I	8	M	0
			Chinese (1)	PMID:32453490 (Han et al., 2020)	I	10	M	1
			Chinese (1)	PMID:32453490 (Han et al., 2020)	I	12	F	1
			Chinese (1)	PMID:32472645 (Lv et al., 2020)	I	14	F	1
			Chinese (1)	PMID:32472645 (Lv et al., 2020)	I	31	M	1
			Chinese (1)	PMID:32472645 (Lv et al., 2020)	I	19	M	1
			Taiwanese (1)	PMID: 31371146 (Fan et al., 2020)	I	5	M	0
			Chinese (2)	PMID: 32270733 (Li et al., 2020)	only presented with ocular manifestations	9	F	1
			Chinese (1)	PMID:33533400 (Cao et al., 2021)	I	15	M	0
			Chinese (2)	PMID:32988250 (Wang et al., 2022)	I	12	F	0
			Chinese (1)	PMID:38600684 (Li et al.,2024 )	I	13	F	1
			Chinese (1)	PMID:38600684 (Li et al.,2024 )	I	14	M	1
NM_000434.4(NEU1):c.599C>T (p.Pro200Leu)	3	P200L	Portugal (2)	PMID:21214877 (Coutinho et al., 2012)	II	22 mo	N/A	N/A	N/A	31861204	rs756023124	M	P	N/A	1.117e-05	N/A	1.017e-05	N/A	4.007e-05	N/A	N/A
NM_000434.4(NEU1):c.615+1G>C	3		N/A	N/A	N/A	N/A	N/A	N/A	N/A	31861187	N/A	splice donor variant	LP	N/A	N/A	N/A	N/A	N/A	N/A	N/A	N/A
NM_000434.4(NEU1):c.619C>T (p.Gln207Ter)	4	Q207*	Taiwanese (1)	PMID:29977792 (Hu et al., 2018)	I	12	M	1	N/A	31860618	N/A	S	LP	N/A	N/A	N/A	N/A	N/A	N/A	N/A	N/A
NM_000434.4(NEU1):c.625del (p.Glu209Serfs*94)	4	E209Sfs*94	Turkish(1)	PMID:32752208 (Coppola et al., 2020)	I	17	F	0	N/A	31860612	rs1581820081	F-D	P	N/A	N/A	N/A
			Turkish (2)	PMID:10767332 (Lukong et al., 2000)	II	hydrops fetalis; died at 82 days	F	N/A
NM_000434.4(NEU1):c.629C>T (p.Pro210Leu)	4	P210L	Ecuadorian (2)	PMID:29581327 (Aravindhan et al., 2018)	I	16	M	1	mild (60-70%)	31860608	rs1581820056	M	LP	N/A	N/A	N/A	N/A	N/A	N/A	N/A	N/A
NM_000434.4(NEU1):c.649G>A (p.Val217Met)	4	V217M	Japan (1)	PMID:10944856 (Naganawa et al., 2000)	I	17	F	1	mild (30%; 45%)	31860588	rs28940583	M	P	2.228e-05	3.594e-05	N/A	3.39e-06	N/A	0.0006532	N/A	1.098e-05
			Japan (1)	PMID:10944856 (Naganawa et al., 2000)	I	32	M	1
NM_000434.4(NEU1):c.656G>C(p.Gly219Ala)	4	G219A	African American (1)	PMID:11063730 (Bonten et al., 2000)	I	8	M	1	N/A	31860581	rs754068739	M	LP	N/A	6.196e-07	N/A	N/A	N/A	1.335e-05	N/A	N/A
NM_000434.4(NEU1):c.674G>C (p.Arg225Pro)	4	R225P	Czech/Ashkenazi Jewish (1)	PMID: 14695530 (Pattison et al., 2004)	II	N/A	M	NA	N/A	31860563	rs104893980	M	P	N/A	N/A	N/A	N/A	N/A	N/A	N/A	N/A
NM_000434.4(NEU1):c.679G>A (p.Gly227Arg)	4	G227R	Italian (2)	PMID: 11063730 (Bonten et al., 2000)	II juvenile	12	F	1	Severe (<10%)	31860558	rs769765227	M	P	N/A	1.487e-05	N/A	1.61e-05	N/A	N/A	N/A	4.392e-05
			Greek (2)	PMID: 11063730 (Bonten et al., 2000)	I	10	F	1
			Mexican (2)	PMID:10767332 (Lukong et al., 2000)	II	20 (age at diagnosis)	M	1
			Caucasian (2)	PMID:10767332 (Lukong et al., 2000)	II	14 (age at diagnosis)	M	1
			Italian (2)	PMID:19568825 (Caciotti et al., 2009)	II infantile	1	M	1
			East Asian (1)	PMID:30023283 (Mohammad et al., 2018)	I	12	M	0
			Italian (1)	PMID:24808020 (Canafoglia et al., 2014)	I	25	F	0
			Italian (1)	PMID:24808020 (Canafoglia et al., 2014)	I	25	F	0
			Italian (1)	PMID:24808020 (Canafoglia et al., 2014)	I	32	M	0
			Dutch (1)	PMID:26141460 (Schene et al., 2016)	I	12	F	1
			Dutch (1)	PMID:26141460 (Schene et al., 2016)	I	9	F	1
			Indian (2)	PMID:31956508 (Arora et al., 2020)	II	5 mo	M	1
			Indian (2)	PMID:31956508 (Arora et al., 2020)	II	1	M	1
			Indian (2)	PMID:31956508 (Arora et al., 2020)	II	1.6	M	1
			Indian (2)	PMID:31956508 (Arora et al., 2020)	II	1.2	M	0
			Indian (2)	PMID:31956508 (Arora et al., 2020)	II	1.5	M	1
			Indian (2)	PMID:31956508 (Arora et al., 2020)	II	3	M	1
			Indian (2)	PMID:31956508 (Arora et al., 2020)	II	6	F	1
			Indian (1)	PMID:37530313 (Vanaja et al., 2023)	N/A	N/A	N/A	N/A
			Indian (2)	PMID:37530313 (Vanaja et al., 2023)	N/A	N/A	N/A	N/A
NM_000434.4(NEU1):c.692T>A (p.Leu231His)	4	L231H	African American (1)	PMID:11063730 (Bonten et al., 2000)	I	11	F	1	Severe (<10%)	31860545	rs762400331	M	P	N/A	3.842e-06	N/A	N/A	N/A	5.077e-05	N/A	N/A
NM_000434.4(NEU1):c.699C>A (p.Ser233Arg)	4	S233R	German (1)	PMID: 27942463 (Mutze et al., 2017)	I	6	M	1	N/A	31860538	rs188562197	M	LP	N/A	3.718e-06	N/A	3.39e-06	N/A	N/A	N/A	N/A
NM_000434.4(NEU1):c.700G>A (p.Asp234Asn)	4	D234N	Portugal (1)	PMID:25323282 (Sobral et al., 2014)	I	26	M	1	mild (25%)	31860537	rs143868999	M	LP	N/A	1.859e-06	N/A	1.562e-05	8.47e-07	N/A	N/A	N/A
			Portugal (1)	PMID:21214877 (Coutinho et al., 2012)	I	N/A	N/A	1
NM_000434.4(NEU1):c.718T>C (p.Trp240Arg)	4	W240R	Japan (1)	PMID: 11829139 (Itoh et al., 2002)	II	congenital/hydrops; 33 wks gestation and died 87days after birth	F	N/A	Severe (22%)	31860519	rs104893978	M	P	N/A	1.859e-06	N/A	2.542e-06	N/A	N/A	N/A	N/A
			Japan (1)	PMID: 11829139 (Itoh et al., 2002)	II congenital	21 wks of gestation	M	N/A
NM_000434.4(NEU1):c.725_727del (p.Tyr242_Gly243delinsTer)	4	Y242*	N/A	N/A	N/A	N/A	N/A	N/A	N/A	31860510 - 31860512	rs2151544647	S	P	N/A	N/A	N/A	N/A	N/A	N/A	N/A	N/A
NM_000434.4(NEU1):c.727G>A (p.Gly243Arg)	4	G243R	Japan (1)	PMID:10944856 (Naganawa et al., 2000)	I	17	F	1	Severe (15%)	31860510	rs104893983	M	P	4.457e-05	1.363e-05	N/A	1.525e-05	1.562e-05	1.333e-05	N/A	N/A
			Japan (1)	PMID:10944856 (Naganawa et al., 2000)	I	32	M	1
NM_000434.4(NEU1):c742G>T (p.Gly248Cys)	4	G248C	Indian (2)	PMID:28138907 (Gowda et al., 2017)	I	9	M	1	mild (~90%)	31860495	N/A	M	LP	N/A	N/A	N/A	N/A	N/A	N/A	N/A	N/A
NM_000434.4(NEU1):c.779T>A (p.Phe260Tyr)	4	F260Y	Caucasian (2)	PMID: 11063730 (Bonten et al., 2000)	II infantile	6mo	F	1	Severe (10-20%; <10%)	31860458	rs104893977	M	P	N/A	1.549e-05	N/A	1.78e-05	6.249e-05	N/A	N/A	N/A
			Caucasian (1)	PMID: 11063730 (Bonten et al., 2000)	II infantile	at birth	F	0
			Caucasian (1)	PMID: 9054950 (Pshezhetsky et al., 1997)	II infantile	2 mo	F	N/A
NM_000434.4(NEU1):c.798+1G>A	4		Italian (2)	PMID:19568825 (Caciotti et al., 2009)	II congenital	at birth; died at one year	F	0	N/A	31860438	N/A	S	LP	N/A	N/A	N/A	N/A	N/A	N/A	N/A	N/A
NM_000434.4(NEU1):c.803A>G(p.Tyr268Cys)	5	Y268C	Chinese (1)	PMID:32472645 (Lv et al., 2020)	I	17	M	1	N/A	31860260	rs200845843	M	LP	N/A	6.821e-06	N/A	7.628e-06	N/A	2.674e-05	N/A	N/A
			German (1)	PMID: 27942463 (Mutze et al., 2017)	I	6	M	1
NM_000434.4(NEU1):c.808C>T(p.Leu270Phe)	5	L270F	Spanish (2)	PMID:10767332 (Lukong et al., 2000)	II	10 (age at diagnosis)	M	N/A	Severe (10-20%)	31860255	N/A	M	LP	N/A	1.24e-06	N/A	1.695e-06	N/A	N/A	N/A	N/A
			Spanish (2)	PMID:10767332 (Lukong et al., 2000)	II	hydrops fetalis; 18 mo (age at diagnosis); died at 2 years	F	N/A
NM_000434.4(NEU1):c.824T>C (p.Val275Ala)	5	V275A	Portugal (1)	PMID:25323282 (Sobral et al., 2014)	I	18	N/A	1	Severe (<5%)	31860239	rs769947055	M	P	N/A	2.542e-05	N/A	3.136e-05	N/A	2.67e-05	N/A	N/A
			French (1)	PMID:14517945 (Seyrantepe et al., 2003)	I	18	N/A	1
NM_000434.4(NEU1):c.838C>T (p.Arg280Ter)	5	R280*	Italian (1)	PMID: 11063730 (Bonten et al., 2000)	II	congenital/hydrops 20wks gestation and died at 18 mo	F	N/A	N/A	31860225	rs945372017	S	P	N/A	4.34e-06	N/A	4.237e-06	N/A	N/A	N/A	N/A
			Chinese (1)	PMID:32453490 (Han et al., 2020)	I	10	F	1
			Chinese (1)	PMID:32472645 (Lv et al., 2020)	I	20	F	1
NM_000434.4(NEU1):c.846G>C (p.Gln282His)	5	Q282H	Portugal (1)	PMID:21214877 (Coutinho et al., 2012)	I	13	N/A	1	N/A	31860217	N/A	M	LP	N/A	N/A	N/A	N/A	N/A	N/A	N/A	N/A
NM_000434.4(NEU1):c.868C>T (p.Arg290Ter)	5	R290*	N/A	N/A	N/A	N/A	N/A	N/A	N/A	31860195	rs778036088	S	P	2.228e-05	2.79e-05	N/A	3.39e-05	N/A	1.335e-05	N/A	N/A
NM_000434.4(NEU1):c.869G>A (p.Arg290Gln)	5	R290Q	Moroccan (1)	PMID:30445145 (Perez-Cabeza et al., 2019)	II infantile	20 mo	F	1	N/A	31860194	rs758877243	M	LP	N/A	9.92e-06	N/A	1.271e-05	N/A	N/A	N/A	1.098e-05
NM_000434.4(NEU1):c.880C>A (p.Arg294Ser)	5	R294S	African American (1)	PMID: 11063730 (Bonten et al., 2000)	I	11	F	1	mild (~20%)	31860183	rs190549838	M	LP	N/A	N/A	N/A	N/A	N/A	N/A	N/A	N/A
			African American (1)	PMID: 11063730 (Bonten et al., 2000)	I	8	M	1
NM_000434.4(NEU1):c.880C>T (p.Arg294Cys)	5	R294C	Indian (1)	PMID: 23391804 (Ranganath et al., 2012)	I	12	F	1	N/A	31860183		M	P	N/A	1.798e-05	N/A	2.203e-05	N/A	1.333e-05	N/A	1.098e-05
			Indian (1)	PMID: 37530313 (Vanaja et al., 2023)	N/A	N/A	N/A	N/A
			Indian (2)	PMID: 33121223 (Neeraja et al., 2020)	I	19	F	0
NM_000434.4(NEU1):c.887A>G (p.Tyr296Cys)	5	Y296C	Indian (2)	PMID: 37530313 (Vanaja et al., 2023)	N/A	N/A	N/A	N/A	N/A	31860176	rs2151544199	M	LP	N/A	N/A	N/A	N/A	N/A	N/A	N/A	N/A
NM_000434.4(NEU1):c.893C>T (p.Ala298Val)	5	A298V	Czech/Ashkenazi Jewish (1)	PMID: 14695530 (Pattison et al., 2004)	II	N/A	M	NA	Severe (<10%)	31860170	rs104893981	M	LP	N/A	2.48e-05	N/A	4.237e-06	N/A	1.335e-05	0.0009458	N/A
			Ashkenazi Jewish (2)	PMID:10767332 (Lukong et al., 2000)	II	hydrops fetalis; 3 mo (age at diagnosis)	F	N/A
NM_000434.4(NEU1):c.913C>T (p.Arg305Cys)	5	R305C	Italian (1)	PMID: 24808020 (Canafoglia et al., 2014)	I	25	F	0	N/A	31860150	rs761724054	M	P	N/A	3.1e-06	N/A	2.542e-06	N/A	N/A	N/A	2.196e-05
			Italian (1)	PMID: 24808020 (Canafoglia et al., 2014)	I	25	F	0
			Italian (1)	PMID: 24808020 (Canafoglia et al., 2014)	I	32	M	0
NM_000434.4(NEU1):c.913del (p.Arg305Valfs*3)	5	R305Vfs*3	N/A	N/A	N/A	N/A	N/A	N/A	N/A	31860150	N/A	F-D	P	N/A	N/A	N/A	N/A	N/A	N/A	N/A	N/A
NM_000434.4(NEU1):c.914G>A(p.Arg305His)	5	R305H	Turkish(1)	PMID:32752208 (Coppola et al., 2020)	I	17	F	0	N/A	31860149	rs774362886	M	LP	N/A	1.178e-05	N/A	6.78e-06	N/A	1.335e-05	N/A	6.588e-05
NM_000434.4(NEU1):c.914G>C (p.Arg305Pro)	5	R305P	Indian (2)	PMID: 33121223 (Neeraja et al., 2020)	I	14	M	0	N/A	31860149	N/A	M	LP	N/A	N/A	N/A	N/A	N/A	N/A	N/A	N/A
NM_000434.4(NEU1):c.928G>A (p.Asp310Asn)	5	D310N	Korean (1)	PMID:30635863 (Ahn et al., 2019)	I	12	F	1	N/A	31860135	rs759646819	M	LP	N/A	6.2e-06	N/A	5.932e-06	N/A	1.333e-05	N/A	2.196e-05
NM_000434.4(NEU1):c.946C>T (p.Pro316Ser)	5	P316S	Japan (2)	PMID: 11829139 (Itoh et al., 2002)	I	14	M	1	mild (19%)	31860117	rs104893979	M	P	N/A	1.593e-06	N/A	N/A	1.589e-05	N/A	N/A	N/A
NM_000434.4(NEU1):c.947del (p.Pro316Leufs*3)	5	P316Lfs*3	Arabian (2)	PMID:35036219 (Hassan et al., 2021)	II congenital	37 wks	F	N/A	N/A	31860116	rs2151544098	F-D	LP	N/A	N/A	N/A	N/A	N/A	N/A	N/A	N/A
NM_000434.4(NEU1):c.956C>T (p.Ala319Val)	5	A319V	Taiwanese (1)	PMID:19473359 (Lai et al., 2009)	I	14	M	1	N/A	31860107	N/A	M	LP	N/A	N/A	N/A	N/A	N/A	N/A	N/A	N/A
NM_000434.4(NEU1):c.980G>A (p.Ser327Phe)	5	S327F	Dutch (1)	PMID: 11063730 (Bonten et al., 2000)	I	13	F	0	N/A	31860083	N/A	M	LP	N/A	1.24e-06	N/A	1.695e-06	N/A	N/A	N/A	N/A
NM_000434.4(NEU1):c.982G>A (p.Gly328Ser)	5	G328S	Italian (1)	PMID: 10767332 (Lukong et al., 2000)	I	17	F	1	mild (40-50%)	31860081	rs534846786	M	P	N/A	6.82e-06	N/A	8.474e-06	N/A	1.336e-05	N/A	N/A
			Italian (1)	PMID:32752208 (Coppola et al., 2020)	I	13	F	1
			Italian (1)	PMID:32752208 (Coppola et al., 2020)	I	12	F	1
			Italian (1)	PMID:32752208 (Coppola et al., 2020)	I	13	F	1
NM_000434.4(NEU1):c.986_987del (p.Ile329Serfs*65)	5	I329Sfs*65	N/A	N/A	N/A	N/A	N/A	N/A	N/A	31860076 - 31860077	N/A	F-D	P	N/A	1.24e-06	N/A	1.695e-06	N/A	N/A	N/A	N/A
NM_000434.4(NEU1):c.1004C>A (p.Pro335Gln)	5	P335Q	Italian (1)	PMID: 11063730 (Bonten et al., 2000)	II	congenital/hydrops 20wks gestation and died at 18 mo	F	N/A	Severe (<10%)	31860059	rs749996046	M	P/LP	N/A	3.72e-06	N/A	5.085e-06	N/A	N/A	N/A	N/A
NM_000434.4(NEU1):c.1021C>G (p.Arg341Gly)	5	R341G	Irish/Frech Canadian (1)	PMID: 14695530 (Pattison et al., 2004)	II	N/A	M	NA	N/A	31860042	rs751458617	M	LP	N/A	1.922e-05	N/A	2.627e-05	N/A	N/A	N/A	N/A
NM_000434.4(NEU1):c.1021C>T (p.Arg341Ter)	5	R341*	Chinese (1)	PMID:32453490 (Han et al., 2020)	I	10	M	1	N/A	31860042	rs751458617	S	P	2.229e-05	2.17e-05	N/A	2.373e-05	N/A	5.342e-05	N/A	N/A
			Portugal (1)	PMID:21214877 (Coutinho et al., 2012)	I	N/A	N/A	1																						I	N/A	N/A	1	Portugal (1)	PMID:21214877 (Coutinho et al., 2012)			I	N/A	N/A	1	Portugal (1)	PMID:21214877 (Coutinho et al., 2012)			I	N/A	N/A	1
			Portugal (1)	PMID:25323282 (Sobral et al., 2014)	I	26	M	1
NM_000434.4(NEU1):c.1021+1G>A	5		Taiwanese (1)	This study	I	10	F	1	N/A	31860041	rs1486980139	splice donor variant	P	N/A	4.96e-06	N/A	4.237e-06	1.59e-05	1.335e-05	3.378e-05	N/A
NM_000434.4(NEU1):c.1021+1G>C	5		German (2)	PMID: 11470272 (Penzel et al., 2001)	II	congenital/hydrops; 27wks gestation	F	N/A	N/A	31860041	rs1486980139	splice donor variant	P	N/A	6.2e-07	N/A	8.475e-07	N/A	N/A	N/A	N/A
NM_000434.4(NEU1):c.1021+1G>T	5		N/A	N/A	N/A	N/A	N/A	N/A	N/A	31860041	rs1486980139	splice donor variant	P	N/A	1.24e-06	N/A	1.695e-06	N/A	N/A	N/A	N/A
NM_000434.4(NEU1):c.1022G>A (p.Arg341Gln)	5	R341Q	Caucasian (1)	PMID: 15908988 (Loren et al., 2005)	II	congenital/hydrops; 18wks gestation and die at 10wks	M	N/A	N/A	30859945	N/A	M	LP	N/A	N/A	N/A	N/A	N/A	N/A	N/A	N/A
NM_000434.4(NEU1):c.1034C>T (p.Thr345Ile)	6	T345I	Czech (2)	PMID:14517945 (Seyrantepe et al., 2003)	I	15	M	1	N/A	31859933	rs750975716	M	P	N/A	2.108e-05	N/A	2.797e-05	N/A	N/A	N/A	N/A
			Czech (2)	PMID:14517945 (Seyrantepe et al., 2003)	I	20	M	1
NM_000434.4(NEU1):c.1039C>T (p.Arg347Ter)	6	R347*	Czech (1)	PMID: 14517945 (Seyrantepe et al., 2003)	II infantile	2mo	N/A	N/A	N/A	31859928	rs1278279828	S	P	N/A	1.86e-06	N/A	2.542e-06	N/A	N/A	N/A	N/A
NM_000434.4(NEU1):c.1040G>A (p.Arg347Gln)	6	R347Q	GM02921 cell line from the Coriell Cell Repositories	PMID: 25600812 (Kwak et al., 2015)	N/A	2	M	N/A	Severe (<5%)	31859927	rs1394699316	M	P	2.227e-05	8.06e-06	N/A	9.322e-06	N/A	N/A	1.098e-05	N/A
NM_000434.4(NEU1):c.1084C>T (p.Gln362Ter)	6	Q362*	N/A	N/A	N/A	N/A	N/A	N/A	N/A	31859883		S	P	N/A	1.24e-06	N/A	1.695e-06	N/A	N/A	N/A	N/A
NM_000434.4(NEU1):c.1088T>C (p.Leu363Pro)	6	L363P	Caucasian (1)	PMID: 9054950 (Pshezhetsky et al., 1997)	II infantile	2 mo	F	N/A	Severe (ND)	31859879	rs193922915	M	P	N/A	1.24e-06	N/A	1.695e-06	N/A	N/A	N/A	N/A
NM_000434.4(NEU1):c.1109A>G (p.Tyr370Cys)	6	Y370C	Hispanic-American (2)	PMID: 11063730 (Bonten et al., 2000)	II infantile	at birth	M	0	Severe (<10%)	31859858	rs1310267862	M	P	N/A	1.593e-06	N/A	N/A	N/A	N/A	N/A	N/A
NM_000434.4(NEU1):c.1118T>C (p.Leu373Pro)	6	L373P	Chinese (1)	PMID:32472645 (Lv et al., 2020)	I	19	M	1	N/A	31859849	rs1355260876	M	LP	4.456e-05	1.24e-06	0.0003	N/A	N/A	N/A	N/A	N/A
NM_000434.4(NEU1):c.1129G>T (p.Glu377Ter)	6	E377*	German (1)	PMID: 11063730 (Bonten et al., 2000)	I	17	F	1	N/A	31859838	rs104893971	S	P	N/A	N/A	N/A	N/A	N/A	N/A	N/A	N/A
			German (1)	PMID: 11063730 (Bonten et al., 2000)	I	15	F	0
NM_000434.4(NEU1):c.1170C>G (p.Tyr390Ter)	6	Y390*	N/A	N/A	N/A	N/A	N/A	N/A	N/A	31859797	rs746607723	S	P	N/A	8.06e-06	N/A	1.017e-05	N/A	1.335e-05	N/A	N/A
NM_000434.4(NEU1):c.1191del (p.Asn398Thrfs*90)	6	N398Tfs*90	Indian (1)	PMID: 23391804 (Ranganath et al., 2012)	I	12	F	1	N/A	31859775	N/A	F-D	LP	N/A	N/A	N/A	N/A	N/A	N/A	N/A	N/A
NM_000434.4(NEU1):c.1195_1200del (p.His399_Tyr400del)	6	H399_Y400del	Dutch (1)	PMID: 11063730 (Bonten et al., 2000)	I	13	F	0	N/A	31859766	N/A	Non-F-D	LP	N/A	N/A	N/A	N/A	N/A	N/A	N/A	N/A
			Dutch (1)	PMID:26141460 (Schene et al., 2016)	I	12	F	1
			Dutch (1)	PMID:26141460 (Schene et al., 2016)	I	9	F	1
NM_000434.4(NEU1):c.1208del (p.Ser403Thrfs*85)	6	S403Tfs*85	N/A	PMID:8985184 (Bonten et al., 1996)	II infantile	N/A	N/A	N/A	Severe (ND)	31859759	rs13101852124	F-D	P	N/A	N/A	N/A	N/A	N/A	N/A	N/A	N/A
			Italian (1)	PMID:32752208 (Coppola et al., 2020)	I	13	F	1
			Italian (1)	PMID:32752208 (Coppola et al., 2020)	I	12	F	1
NM_000434.4(NEU1):c.1230_1234delinsGCCAAA (p.Ser410Argfs*29)	6	S410Rfs*29	Caucasian (1)	PMID:33686258 (AI-Kouatly et al., 2021)	II	18wks of gestation; live born and died 28 days after birth	N/A	N/A	N/A	31859733 - 31859737	rs886042881	F-Indel	LP	N/A	N/A	N/A	N/A	N/A	N/A	N/A	N/A
[truncated: 3,750 more columns]
